# Supplementary material for: Elicitation of Potent Neutralizing Antibody Responses by Designed Protein Nanoparticle Vaccines for SARS-CoV-2
Source: Cell. 2020 Nov 25;183(5):1367–1382.e17. doi: 10.1016/j.cell.2020.10.043 (PMC7604136; doi:10.1016/j.cell.2020.10.043)
Supplement: Data S4. Statistical Analyses of ELISA and Neutralization Data, Related to Figures 4 and 5 [file mmc4.xlsx]

## Sheet: Sheet1
	Bleed 1 PseudoNeut
		0.88 Monomeric RBD	5 Monomeric RBD	0.88 S-2P	5 S-2P	0.88 8GS 50	5 8GS 50	0.88 8GS 100	5 8GS 100	0.88 12GS 50	5 12GS 50	0.88 12GS 100	5 12GS 100	0.88 16GS 50	5 16GS 50	0.88 16GS 100	5 16GS 100	Addavax
	0.88 Monomeric RBD	X	X	X	X	X	X	X	X	X	X	X	X	X	X
	5 Monomeric RBD	NS
	0.88 S-2P	NS	NS
	5 S-2P	NS	NS	NS
	0.88 8GS 50	NS	NS	NS	NS
	5 8GS 50	NS	NS	NS	NS	NS
	0.88 8GS 100	NS	NS	NS	NS	NS	NS
	5 8GS 100	NS	NS	NS	NS	NS	NS	NS
	0.88 12GS 50	NS	NS	NS	NS	NS	NS	NS	NS
	5 12GS 50	***	***	***	***	NS	NS	NS	NS	NS
	0.88 12GS 100	**	**	**	**	NS	NS	NS	NS	NS	NS
	5 12GS 100	***	***	***	***	NS	NS	NS	NS	NS	NS	NS
	0.88 16GS 50	NS	NS	NS	NS	NS	NS	NS	NS	NS	NS	NS	NS
	5 16GS 50	NS	NS	NS	NS	NS	NS	NS	NS	NS	NS	NS	NS	NS
	0.88 16GS 100	NS	NS	NS	NS	NS	NS	NS	NS	NS	NS	NS	NS	NS	NS
	5 16GS 100	****	****	****	****	NS	NS	NS	NS	NS	NS	NS	NS	NS	NS	NS
	Addavax	NS	NS	NS	NS	NS	NS	NS	NS	NS	***	**	***	NS	NS	NS	****
	Human Samples	NS	NS	NS	NS	NS	NS	NS	NS	NS	*	NS	*	NS	NS	NS	**	NS
	Bleed 2 PseudoNeut
		0.88 Monomeric RBD	5 Monomeric RBD	0.88 S-2P	5 S-2P	0.88 8GS 50	5 8GS 50	0.88 8GS 100	5 8GS 100	0.88 12GS 50	5 12GS 50	0.88 12GS 100	5 12GS 100	0.88 16GS 50	5 16GS 50	0.88 16GS 100	5 16GS 100	Addavax
	0.88 Monomeric RBD	X	X	X	X	X	X	X	X	X	X	X	X	X	X
	5 Monomeric RBD	NS
	0.88 S-2P	NS	NS
	5 S-2P	NS	NS	NS
	0.88 8GS 50	*	*	*	NS
	5 8GS 50	*	*	*	NS	NS
	0.88 8GS 100	NS	NS	NS	NS	NS	NS
	5 8GS 100	NS	NS	NS	NS	NS	NS	NS
	0.88 12GS 50	**	**	**	NS	NS	NS	NS	NS
	5 12GS 50	**	**	**	NS	NS	NS	NS	NS	NS
	0.88 12GS 100	****	****	****	NS	NS	NS	NS	NS	NS	NS
	5 12GS 100	****	****	****	**	NS	NS	NS	NS	NS	NS	NS
	0.88 16GS 50	**	**	**	NS	NS	NS	NS	NS	NS	NS	NS	NS
	5 16GS 50	**	**	**	NS	NS	NS	NS	NS	NS	NS	NS	NS	NS
	0.88 16GS 100	****	****	****	**	NS	NS	NS	NS	NS	NS	NS	NS	NS	NS
	5 16GS 100	**	**	**	NS	NS	NS	NS	NS	NS	NS	NS	NS	NS	NS	NS
	Addavax	NS	NS	NS	NS	*	*	NS	NS	**	**	****	****	**	**	****	**
	Human Samples	NS	NS	NS	NS	*	*	*	NS	***	**	****	****	**	**	****	**	NS
	Bleed 1 Live virus
		5 Monomeric RBD	5 S-2P	0.88 8GS 100	5 8GS 100	0.88 12GS 100	5 12GS 100	0.88 16GS 100
	5 Monomeric RBD	X	X	X	X	X	X	X
	5 S-2P	NS	X	X	X	X	X	X
	0.88 8GS 100	**	NS	X	X	X	X	X
	5 8GS 100	*	NS	NS	X	X	X	X
	0.88 12GS 100	*	NS	NS	NS	X	X	X
	5 12GS 100	*	NS	NS	NS	NS	X	X
	0.88 16GS 100	*	NS	NS	NS	NS	NS	X
	5 16GS 100	****	**	NS	NS	NS	NS	***
	Bleed 2 Live Virus
		0.88 Monomeric RBD	5 Monomeric RBD	0.88 S-2P	5 S-2P	0.88 8GS 50	5 8GS 50	0.88 8GS 100	5 8GS 100	0.88 12GS 50	5 12GS 50	0.88 12GS 100	5 12GS 100	0.88 16GS 50	5 16GS 50	0.88 16GS 100	5 16GS 100
	0.88 Monomeric RBD	X	X	X	X	X	X	X	X	X	X	X	X	X	X
	5 Monomeric RBD	NS
	0.88 S-2P	NS	NS
	5 S-2P	NS	NS	NS
	0.88 8GS 50	NS	NS	NS	NS
	5 8GS 50	NS	NS	NS	NS	NS
	0.88 8GS 100	**	**	**	NS	NS	NS
	5 8GS 100	***	***	***	NS	NS	NS	NS
	0.88 12GS 50	**	**	*	NS	NS	NS	NS	NS
	5 12GS 50	**	**	**	NS	NS	NS	NS	NS	NS
	0.88 12GS 100	****	****	****	*	NS	NS	NS	NS	NS	NS
	5 12GS 100	***	***	***	*	NS	NS	NS	NS	NS	NS	NS
	0.88 16GS 50	*	*	*	NS	NS	NS	NS	NS	NS	NS	NS	NS
	5 16GS 50	**	**	**	NS	NS	NS	NS	NS	NS	NS	NS	NS	NS
	0.88 16GS 100	NS	NS	NS	NS	NS	NS	NS	NS	NS	NS	NS	NS	NS	NS
	5 16GS 100	**	**	**	NS	NS	NS	NS	NS	NS	NS	NS	NS	NS	NS	NS
	Addavax	NS	NS	NS	NS	NS	NS	**	***	**	**	****	***	*	**	****	**
	SARS-CoV-2 Mouse challenge nasal viral titer
		5 Monomeric RBD	0.88 S-2P	5 S-2P	0.88 8GS 50	5 8GS 50	0.88 8GS 100	5 8GS 100	0.88 12GS 50	5 12GS 50	0.88 12GS 100	5 12GS 100
	5 Monomeric RBD	**
	0.88 S-2P	NS	NS
	5 S-2P	**	*	NS
	0.88 8GS 50	***	**	NS	NS
	5 8GS 50	***	**	NS	NS	NS
	0.88 8GS 100	***	**	NS	NS	NS	NS
	5 8GS 100	***	**	NS	NS	NS	NS	NS
	0.88 12GS 50	***	**	NS	NS	NS	NS	NS	NS
	5 12GS 50	***	**	NS	NS	NS	NS	NS	NS	NS
	0.88 12GS 100	***	**	NS	NS	NS	NS	NS	NS	NS	NS
	5 12GS 100	***	**	NS	NS	NS	NS	NS	NS	NS	NS	NS
	Addavax	NS	NS	**	***	***	***	***	***	***	***	***
	SARS-CoV-2 Mouse challenge lung viral titer
		5 Monomeric RBD	0.88 S-2P	5 S-2P	0.88 8GS 50	5 8GS 50	0.88 8GS 100	5 8GS 100	0.88 12GS 50	5 12GS 50	0.88 12GS 100	5 12GS 100
	5 Monomeric RBD	**
	0.88 S-2P	NS	NS
	5 S-2P	****	*	*
	0.88 8GS 50	****	*	NS	NS
	5 8GS 50	****	*	NS	NS	NS
	0.88 8GS 100	****	*	NS	NS	NS	NS
	5 8GS 100	****	*	NS	NS	NS	NS	NS
	0.88 12GS 50	****	*	NS	NS	NS	NS	NS	NS
	5 12GS 50	****	*	NS	NS	NS	NS	NS	NS	NS
	0.88 12GS 100	****	*	NS	NS	NS	NS	NS	NS	NS	NS
	5 12GS 100	****	*	NS	NS	NS	NS	NS	NS	NS	NS	NS
	Addavax	NS	NS	****	****	****	****	****	****	****	****	****
	KyMAb Bleed 1 Neut
		5 S-2P	0.88 12GS 100	5 12GS 100	0.88 16GS 100	5 16GS 100
	5 S-2P	X	X	X	X	X
	0.88 12GS 100	NS				X
	5 12GS 100	NS	NS			X
	0.88 16GS 100	NS	NS	NS		X
	5 16GS 100	NS	NS	NS	NS	X
	Human Samples	NS	NS	NS	NS	NS
	KyMAb Bleed 2 Neut
		5 S-2P	0.88 12GS 100	5 12GS 100	0.88 16GS 100	5 16GS 100
	5 S-2P	X	X	X	X	X
	0.88 12GS 100	NS				X
	5 12GS 100	NS	NS			X
	0.88 16GS 100	NS	NS	NS		X
	5 16GS 100	NS	NS	NS	NS	X
	Human Samples	NS	**	**	***	**
	KyMAb Bleed 1 ELISA
		5 S-2P	0.88 12GS 100	5 12GS 100	0.88 16GS 100	5 16GS 100
	5 S-2P	X	X	X	X	X
	0.88 12GS 100	NS				X
	5 12GS 100	NS	NS			X
	0.88 16GS 100	NS	NS	NS		X
	5 16GS 100	NS	NS	NS	NS	X
	Human Samples	NS	NS	NS	NS	NS
	KyMAb Bleed 2 ELISA
		5 S-2P	0.88 12GS 100	5 12GS 100	0.88 16GS 100	5 16GS 100
	5 S-2P	X	X	X	X	X
	0.88 12GS 100	NS				X
	5 12GS 100	NS	NS			X
	0.88 16GS 100	NS	NS	NS		X
	5 16GS 100	NS	NS	NS	NS	X
	Human Samples	**	***	*	*	**
	ELISA Bleed 1
		0.88 Monomeric RBD	5 Monomeric RBD	0.88 S-2P	5 S-2P	0.88 8GS 50	5 8GS 50	0.88 8GS 100	5 8GS 100	0.88 12GS 50	5 12GS 50	0.88 12GS 100	5 12GS 100	0.88 16GS 50	5 16GS 50	0.88 16GS 100	5 16GS 100	Addavax
	0.88 Monomeric RBD	X	X	X	X	X
	5 Monomeric RBD	NS
	0.88 S-2P	NS	NS
	5 S-2P	NS	NS	NS
	0.88 8GS 50	**	**	**	*
	5 8GS 50	**	*	**	NS	NS
	0.88 8GS 100	**	**	**	*	NS	NS
	5 8GS 100	NS	NS	NS	NS	NS	NS	NS
	0.88 12GS 50	*	*	*	NS	NS	NS	NS	NS
	5 12GS 50	***	***	***	**	NS	NS	NS	NS	NS
	0.88 12GS 100	****	****	****	***	NS	NS	NS	NS	NS	NS
	5 12GS 100	**	*	**	NS	NS	NS	NS	NS	NS	NS	NS
	0.88 16GS 50	**	**	**	*	NS	NS	NS	NS	NS	NS	NS	NS
	5 16GS 50	**	*	**	NS	NS	NS	NS	NS	NS	NS	NS	NS	NS
	0.88 16GS 100	NS	NS	NS	NS	NS	NS	NS	NS	NS	NS	NS	NS	NS	NS
	5 16GS 100	**	**	**	*	NS	NS	NS	NS	NS	NS	NS	NS	NS	NS	NS
	Addavax	NS	NS	NS	NS	**	*	**	NS	*	***	****	*	**	*	NS	**
	Human Samples	**	**	**	*	NS	NS	NS	NS	NS	NS	NS	NS	NS	NS	NS	NS	**
	ELISA Bleed 2
		0.88 Monomeric RBD	5 Monomeric RBD	0.88 S-2P	5 S-2P	0.88 8GS 50	5 8GS 50	0.88 8GS 100	5 8GS 100	0.88 12GS 50	5 12GS 50	0.88 12GS 100	5 12GS 100	0.88 16GS 50	5 16GS 50	0.88 16GS 100	5 16GS 100	Addavax
	0.88 Monomeric RBD	X	X	X	X	X
	5 Monomeric RBD	NS
	0.88 S-2P	NS	NS
	5 S-2P	NS	NS	NS
	0.88 8GS 50	**	**	**	NS
	5 8GS 50	**	**	**	NS	NS
	0.88 8GS 100	***	***	***	NS	NS	NS
	5 8GS 100	***	***	***	NS	NS	NS	NS
	0.88 12GS 50	****	****	****	NS	NS	NS	NS	NS
	5 12GS 50	****	****	****	NS	NS	NS	NS	NS	NS
	0.88 12GS 100	**	**	**	NS	NS	NS	NS	NS	NS	NS
	5 12GS 100	**	**	**	NS	NS	NS	NS	NS	NS	NS	NS
	0.88 16GS 50	***	***	***	NS	NS	NS	NS	NS	NS	NS	NS	NS
	5 16GS 50	***	***	***	NS	NS	NS	NS	NS	NS	NS	NS	NS	NS
	0.88 16GS 100	*	*	*	NS	NS	NS	NS	NS	NS	NS	NS	NS	NS	NS
	5 16GS 100	*	*	*	NS	NS	NS	NS	NS	NS	NS	NS	NS	NS	NS	NS
	Addavax	NS	NS	NS	NS	**	**	***	***	****	****	**	**	***	***	*	*
	Human Samples	NS	NS	NS	NS	NS	NS	NS	*	****	****	NS	NS	*	*	NS	NS	NS
	Anti-50A ELISA Bleed 1
		0.88 8GS 50	5 8GS 50	0.88 8GS 100	5 8GS 100	0.88 12GS 50	5 12GS 50	0.88 12GS 100	5 12GS 100	0.88 16GS 50	5 16GS 50	0.88 16GS 100	5 16GS 100
	0.88 8GS 50
	5 8GS 50	NS
	0.88 8GS 100	NS	NS
	5 8GS 100	NS	NS	NS
	0.88 12GS 50	NS	NS	NS	NS
	5 12GS 50	NS	NS	NS	NS	NS
	0.88 12GS 100	NS	NS	NS	NS	NS	NS
	5 12GS 100	NS	NS	NS	NS	NS	NS	NS
	0.88 16GS 50	NS	NS	NS	NS	NS	*	NS	NS
	5 16GS 50	NS	NS	NS	NS	NS	NS	NS	NS	NS
	0.88 16GS 100	NS	NS	NS	NS	NS	NS	NS	NS	NS	NS
	5 16GS 100	*	NS	NS	NS	NS	NS	NS	NS	**	NS	NS
	Anti-50B ELISA Bleed 1
		0.88 8GS 50	5 8GS 50	0.88 8GS 100	5 8GS 100	0.88 12GS 50	5 12GS 50	0.88 12GS 100	5 12GS 100	0.88 16GS 50	5 16GS 50	0.88 16GS 100	5 16GS 100
	0.88 8GS 50
	5 8GS 50	NS
	0.88 8GS 100	NS	NS
	5 8GS 100	NS	NS	NS
	0.88 12GS 50	NS	NS	NS	NS
	5 12GS 50	NS	NS	NS	*	NS
	0.88 12GS 100	NS	NS	NS	NS	NS	NS
	5 12GS 100	NS	NS	NS	NS	NS	NS	NS
	0.88 16GS 50	NS	NS	NS	NS	NS	NS	NS	NS
	5 16GS 50	NS	NS	NS	NS	NS	NS	NS	NS	NS
	0.88 16GS 100	NS	NS	NS	NS	NS	NS	NS	NS	NS	NS
	5 16GS 100	NS	NS	NS	NS	NS	NS	NS	NS	NS	NS	NS
	Anti-I53-50 ELISA Bleed 1
		0.88 8GS 50	5 8GS 50	0.88 8GS 100	5 8GS 100	0.88 12GS 50	5 12GS 50	0.88 12GS 100	5 12GS 100	0.88 16GS 50	5 16GS 50	0.88 16GS 100	5 16GS 100
	0.88 8GS 50
	5 8GS 50	NS
	0.88 8GS 100	NS	NS
	5 8GS 100	NS	NS	NS
	0.88 12GS 50	NS	NS	NS	NS
	5 12GS 50	NS	NS	NS	*	NS
	0.88 12GS 100	NS	NS	NS	NS	NS	NS
	5 12GS 100	NS	NS	NS	NS	NS	*	NS
	0.88 16GS 50	NS	NS	NS	NS	NS	NS	NS	NS
	5 16GS 50	NS	NS	NS	NS	NS	NS	NS	NS	NS
	0.88 16GS 100	NS	NS	NS	NS	NS	NS	NS	NS	NS	NS
	5 16GS 100	NS	NS	NS	NS	NS	NS	NS	NS	NS	NS	NS
	Anti-50A ELISA Bleed 2
		0.88 8GS 50	5 8GS 50	0.88 8GS 100	5 8GS 100	0.88 12GS 50	5 12GS 50	0.88 12GS 100	5 12GS 100	0.88 16GS 50	5 16GS 50	0.88 16GS 100	5 16GS 100
	0.88 8GS 50
	5 8GS 50	NS
	0.88 8GS 100	NS	*
	5 8GS 100	NS	*	NS
	0.88 12GS 50	NS	NS	NS	NS
	5 12GS 50	NS	NS	NS	NS	NS
	0.88 12GS 100	NS	NS	NS	NS	NS	NS
	5 12GS 100	NS	NS	NS	NS	NS	NS	NS
	0.88 16GS 50	NS	NS	NS	NS	NS	NS	NS	NS
	5 16GS 50	NS	NS	*	*	NS	NS	NS	NS	NS
	0.88 16GS 100	NS	NS	NS	NS	NS	NS	NS	NS	NS	NS
	5 16GS 100	NS	NS	NS	NS	NS	NS	NS	NS	NS	NS	NS
	Anti-50B ELISA Bleed 2
		0.88 8GS 50	5 8GS 50	0.88 8GS 100	5 8GS 100	0.88 12GS 50	5 12GS 50	0.88 12GS 100	5 12GS 100	0.88 16GS 50	5 16GS 50	0.88 16GS 100	5 16GS 100
	0.88 8GS 50
	5 8GS 50	NS
	0.88 8GS 100	NS	NS
	5 8GS 100	NS	NS	NS
	0.88 12GS 50	NS	NS	NS	NS
	5 12GS 50	NS	NS	NS	NS	NS
	0.88 12GS 100	NS	*	NS	NS	NS	NS
	5 12GS 100	NS	NS	NS	NS	NS	NS	NS
	0.88 16GS 50	NS	NS	NS	NS	NS	NS	NS	NS
	5 16GS 50	NS	NS	NS	NS	NS	NS	NS	NS	NS
	0.88 16GS 100	NS	NS	NS	NS	NS	NS	NS	NS	NS	NS
	5 16GS 100	NS	NS	NS	NS	NS	NS	NS	NS	NS	NS	NS
	Anti-I53-50 ELISA Bleed 2
		0.88 8GS 50	5 8GS 50	0.88 8GS 100	5 8GS 100	0.88 12GS 50	5 12GS 50	0.88 12GS 100	5 12GS 100	0.88 16GS 50	5 16GS 50	0.88 16GS 100	5 16GS 100
	0.88 8GS 50
	5 8GS 50	NS
	0.88 8GS 100	NS	*
	5 8GS 100	NS	NS	NS
	0.88 12GS 50	NS	NS	NS	NS
	5 12GS 50	NS	NS	NS	NS	NS
	0.88 12GS 100	NS	**	NS	NS	NS	NS
	5 12GS 100	NS	*	NS	NS	NS	NS	NS
	0.88 16GS 50	NS	NS	NS	NS	NS	NS	NS	NS
	5 16GS 50	NS	NS	NS	NS	NS	NS	NS	NS	NS
	0.88 16GS 100	NS	*	NS	NS	NS	NS	NS	NS	NS	NS
	5 16GS 100	NS	NS	NS	NS	NS	NS	NS	NS	NS	NS	NS
