# Supplementary material for: Elicitation of Potent Neutralizing Antibody Responses by Designed Protein Nanoparticle Vaccines for SARS-CoV-2
Source: Cell. 2020 Nov 25;183(5):1367–1382.e17. doi: 10.1016/j.cell.2020.10.043 (PMC7604136; doi:10.1016/j.cell.2020.10.043)
Supplement: Data S5. Details Related to Human Convalescent Serum Samples, Related to Figures 4, 5, and 6 [file mmc5.xlsx]

## Sheet: Sheet1
	HCS SET 1 (N=26)
		Hospitalized (N=4)	Not Hospitalized (N=22)	Overall (N=26)
	Age
	Mean (SD)	58.0 (15.1)	45.1 (17.2)	47.1 (17.2)
	Median [Min, Max]	64.8 [35.5, 67.0]	43.6 [18.1, 76.0]	45.4 [18.1, 76.0]
	Sex
	Male	1 (25.0%)	11 (50.0%)	12 (46.2%)
	Female	3 (75.0%)	11 (50.0%)	14 (53.8%)
	Race
	Asian	1 (25.0%)	2 (9.1%)	3 (11.5%)
	Black or African American	1 (25.0%)	0 (0%)	1 (3.8%)
	White	2 (50.0%)	20 (90.9%)	22 (84.6%)
	Hispanic ethnicity	0 (0%)	1 (4.5%)	1 (3.8%)
	Insurance
	Private	3 (75.0%)	17 (77.3%)	20 (76.9%)
	Government	1 (25.0%)	5 (22.7%)	6 (23.1%)
	Housing Type
	House/condo/townhouse	1 (25.0%)	5 (22.7%)	6 (23.1%)
	Apartment	3 (75.0%)	17 (77.3%)	20 (76.9%)
	House members
	2 people	1 (25.0%)	10 (45.5%)	11 (42.3%)
	3 people	1 (25.0%)	1 (4.5%)	2 (7.7%)
	4 people	0 (0%)	2 (9.1%)	2 (7.7%)
	5 people	0 (0%)	2 (9.1%)	2 (7.7%)
	6 or more people	1 (25.0%)	2 (9.1%)	3 (11.5%)
	I live by myself	1 (25.0%)	5 (22.7%)	6 (23.1%)
	Smoking
	Nonsmoker	4 (100%)	19 (86.4%)	23 (88.5%)
	Tobacco use	0 (0%)	3 (13.6%)	3 (11.5%)
	Electronic cigarettes/vapor pen use	0 (0%)	1 (4.5%)	1 (3.8%)
	Received 2019-2020 Influenza vaccine (N=23)	2 (50.0%)	16 (72.7%)	18 (69.2%)
	Employed
	Retired	1 (25.0%)	0 (0%)	1 (3.8%)
	Self-employed	1 (25.0%)	4 (18.2%)	5 (19.2%)
	Unemployed	0 (0%)	2 (9.1%)	2 (7.7%)
	Yes, and I would be paid for hours missed	2 (50.0%)	12 (54.5%)	14 (53.8%)
	Yes, but I would not be paid for hours missed	0 (0%)	4 (18.2%)	4 (15.4%)
	Highest Level of Medical Treatment Received
	Outpatient - Testing Only	0 (0%)	15 (68.2%)	15 (57.7%)
	Outpatient - Saw Provider**	0 (0%)	7 (31.8%)	7 (26.9%)
	Inpatient (General Floor)	2 (50.0%)	0 (0%)	2 (7.7%)
	Inpatient (ICU)	2 (50.0%)	0 (0%)	2 (7.7%)
	Comorbidities*
	No comorbidities	1 (25.0%)	20 (90.9%)	21 (80.8%)
	Hypertension	2 (50.0%)	2 (9.1%)	4 (15.4%)
	Diabetes	2 (50.0%)	0 (0%)	2 (7.7%)
	Cardiovascular disease	1 (25.0%)	0 (0%)	1 (3.8%)
	Chronic kidney disease	1 (25.0%)	0 (0%)	1 (3.8%)
	Cardiovascular disease	1 (25.0%)	0 (0%)	1 (3.8%)
	HIV	1 (25.0%)	0 (0%)	1 (3.8%)
	Highest Level of Respiratory Support
	None	1 (25.0%)	22 (100%)	23 (88.5%)
	Non-invasive ventilation (BiPAP)	1 (25.0%)	0 (0%)	1 (3.8%)
	Mechanical ventilation/intubation	2 (50.0%)	0 (0%)	2 (7.7%)
	Travel out of state in last 30 days (N=23)	0 (0%)	4 (18.2%)	4 (15.4%)
	Symptoms*
	Feeling feverish	3 (75.0%)	15 (68.2%)	18 (69.2%)
	Cough	4 (100%)	17 (77.3%)	21 (80.8%)
	Chills or shivering	3 (75.0%)	15 (68.2%)	18 (69.2%)
	Sweats	2 (50.0%)	14 (63.6%)	16 (61.5%)
	Sore throat or itchy/scratchy throat	0 (0%)	10 (45.5%)	10 (38.5%)
	Nausea or vomiting	1 (25.0%)	3 (13.6%)	4 (15.4%)
	Runny or stuffy nose	1 (25.0%)	13 (59.1%)	14 (53.8%)
	Muscle or body aches	2 (50.0%)	15 (68.2%)	17 (65.4%)
	Increased trouble breathing	3 (75.0%)	5 (22.7%)	8 (30.8%)
	Fatigue	2 (50.0%)	17 (77.3%)	19 (73.1%)
	Diarrhea	2 (50.0%)	6 (27.3%)	8 (30.8%)
	Rash	0 (0%)	1 (4.5%)	1 (3.8%)
	Ear pain or ear discharge	0 (0%)	1 (4.5%)	1 (3.8%)
	Loss of sense of taste or smell	0 (0%)	7 (31.8%)	7 (26.9%)
	*Categories not mutually exclusive
	**Includes Primary Care Physician, Urgent care, Emergency Department
	HCS SET 2 (N=4)
	Age	67	47	42	37
	Sex	Male	Female	Female	Female
	Children in home	no	no	yes	no
	Highest Level of Respiratory Support
	None	x	x	x	x
	Non-invasive ventilation (BiPAP)
	Mechanical ventilation/intubation
	Symptoms
	Feeling feverish	Yes	No	Yes	Yes
	Cough	Yes	Yes	Yes	No
	Chills or shivering	Yes	No	Yes	Yes
	Runny or stuffy nose	Yes	Yes	Yes	Yes
	Muscle or body aches	No	No	Yes	Yes
	Increased trouble breathing	Yes	No	Yes	No
	Fatigue	Yes	Yes	Yes	Yes
